# Supplementary material for: Cost of Transport of Undulating Fin Propulsion
Source: Biomimetics (Basel). 2023 May 23;8(2):214. doi: 10.3390/biomimetics8020214 (PMC10296648; doi:10.3390/biomimetics8020214)
Supplement: Supplementary file 1 [file biomimetics-08-00214-s001.zip]

Archive with 5 entries (4 files):
- biomimetics-2346813-supplementary/
- biomimetics-2346813-supplementary/Video S1.avi
- biomimetics-2346813-supplementary/Video S2.avi
- biomimetics-2346813-supplementary/Video S3.avi
- biomimetics-2346813-supplementary/Video S4.MP4
